# Supplementary material for: Functional validation of human SK channels variants causing NEDMAB and Zimmermann–Laband syndrome-3 in C. elegans
Source: Brain Commun. 2025 Sep 16;7(5):fcaf351. doi: 10.1093/braincomms/fcaf351 (PMC12484442; doi:10.1093/braincomms/fcaf351)
Supplement: fcaf351_Supplementary_Data [file fcaf351_supplementary_data.zip]

Archive with 5 entries (5 files):
- Supplementary_material.pdf
- Supplementary_Table_1.xlsx
- Supplementary_Table_2.xlsx
- Supplementary_Table_3.xlsx
- Supplementary_Table_4.xlsx
