# Supplementary material for: Functional validation of human SK channels variants causing NEDMAB and Zimmermann–Laband syndrome-3 in C. elegans
Source: Brain Commun. 2025 Sep 16;7(5):fcaf351. doi: 10.1093/braincomms/fcaf351 (PMC12484442; doi:10.1093/braincomms/fcaf351)
Supplement: fcaf351_Supplementary_Data [file fcaf351_supplementary_data.zip › Supplementary_Table_1.xlsx]

## Sheet: ST1
Supplementary table 1
Figure	Panel	Genotype	Strain	Allele	Description
Fig. 1	C	Control (kcnl-1::wrmScarlet)	JIP3105	bab315	kcnl-1::wrmScarlet; crRNA: oNB019 ; Repair template: from pSEM103 WITH oNB167/oNB168, PCR duplex for detention: oBR611-oNB165-oNB166
		kcnl-1(0)	JIP3131	bab315bln1118	kcnl-1::wrmScarlet indel 377_792del; crRNA: oMG054 ; Repair template: oMG174 ; PCR for detention: oMG175-oMG093-oMG88
Supp. Fig. 1	B	kcnl-1::SL2::wrmScarlet	JIP1777	bln508	kcnl-1::SL2::wrmScarlet
Figure	Panel	Patient variants	Strain	Allele	Description
Fig. 2	B, C, D, E	V530L	JIP3106	bab315bab568	kcnl-1::wrmScarlet V530L ; crRNA: oMG029 ; Repair template: oMG083 ; PCR: oMG084/oMG085
		S436C	JIP3108	bab315bab567	kcnl-1::wrmScarlet S436C ; crRNA: MG030 ; Repair template: oMG086 ; PCR: oMG087/oMG088
		G350D	JIP3127	bab315bab618	kcnl-1::wrmScarlet G374D ; crRNA: oMG037 ; Repair template: oMG107 ; PCR: oMG110/oMG111
Fig. 3	B, C, D, E, F, G	G362S	JIP3121	bab315bab580	kcnl-1::wrmScarlet G511S ; crRNA: oMG034 ; Repair template: oMG105 ; PCR: oMG084/oMG085
		L432P	JIP3124	bab315bab595	kcnl-1::wrmScarlet F581P ; crRNA: oMG036 ; Repair template: oMG106 ; PCR: oMG109/oMG108
		L388V	JIP3123	bab315bab582	kcnl-1::wrmScarlet A537V ; crRNA: oMG035 ; Repair template: oMG103 ; PCR: oMG084/oMG085
		I288S	JIP3114	bab315bab616	kcnl-1::wrmScarlet I437S ; crRNA: MG030 ; Repair template: oMG090 ; PCR: oMG087/oMG088
		G371E	JIP3110	bab315bab613	kcnl-1::wrmScarlet G520E ; crRNA: MG032 ; Repair template: oMG089 ; PCR: oMG084/oMG085
Fig. 4	B, C	I359M	JIP3115	bab315 bab570	kcnl-1::wrmScarlet I508M ; crRNA: MG034 ; Repair template: oMG091 ; PCR: oMG084/oMG085
Fig. 5	B, C	V530L	JIP3106	bab315bab568	kcnl-1::wrmScarlet V530L ; crRNA: oMG029 ; Repair template: oMG083 ; PCR: oMG084/oMG085
		S436C	JIP3108	bab315bab567	kcnl-1::wrmScarlet S436C ; crRNA: MG030 ; Repair template: oMG086 ; PCR: oMG087/oMG088
		G350D	JIP3127	bab315bab618	kcnl-1::wrmScarlet G374D ; crRNA: oMG037 ; Repair template: oMG107 ; PCR: oMG110/oMG111
		I288S	JIP3114	bab315bab616	kcnl-1::wrmScarlet I437S ; crRNA: MG030 ; Repair template: oMG090 ; PCR: oMG087/oMG088
		I359M	JIP3115	bab315 bab570	kcnl-1::wrmScarlet I508M ; crRNA: MG034 ; Repair template: oMG091 ; PCR: oMG084/oMG085
		L388V	JIP3123	bab315bab582	kcnl-1::wrmScarlet A537V ; crRNA: oMG035 ; Repair template: oMG103 ; PCR: oMG084/oMG085
		G371E	JIP3110	bab315bab613	kcnl-1::wrmScarlet G520E ; crRNA: MG032 ; Repair template: oMG089 ; PCR: oMG084/oMG085
		G362S	JIP3121	bab315bab580	kcnl-1::wrmScarlet G511S ; crRNA: oMG034 ; Repair template: oMG105 ; PCR: oMG084/oMG085
		L432P	JIP3124	bab315bab595	kcnl-1::wrmScarlet F581P ; crRNA: oMG036 ; Repair template: oMG106 ; PCR: oMG109/oMG108
Fig. 6	A, B	G371E	JIP3110	bab315bab613	kcnl-1::wrmScarlet G520E ; crRNA: MG032 ; Repair template: oMG089 ; PCR: oMG084/oMG085
		G362S	JIP3121	bab315bab580	kcnl-1::wrmScarlet G511S ; crRNA: oMG034 ; Repair template: oMG105 ; PCR: oMG084/oMG085
		L432P	JIP3124	bab315bab595	kcnl-1::wrmScarlet F581P ; crRNA: oMG036 ; Repair template: oMG106 ; PCR: oMG109/oMG108
Supp. Fig. 2	A	V530L	JIP3107	bab315bab569	kcnl-1::wrmScarlet V530L ; crRNA: oMG029 ; Repair template: oMG083 ; PCR: oMG084/oMG085
		S436C	JIP3109	bab315bab566	kcnl-1::wrmScarlet S436C ; crRNA: MG030 ; Repair template: oMG086 ; PCR: oMG087/oMG088
	B	G350D	JIP 3128 (line 2)	bab315bab619	kcnl-1::wrmScarlet G374D ; crRNA: oMG037 ; Repair template: oMG107 ; PCR: oMG110/oMG111
			JIP3129 (line 3)	bab315bab620	kcnl-1::wrmScarlet G374D ; crRNA: oMG037 ; Repair template: oMG107 ; PCR: oMG110/oMG111
	C	G362S	JIP3120	bab315bab579	kcnl-1::wrmScarlet G511S ; crRNA: oMG034 ; Repair template: oMG105 ; PCR: oMG084/oMG085
		L432P	JIP3126	bab315bab607	kcnl-1::wrmScarlet F581P ; crRNA: oMG036 ; Repair template: oMG106 ; PCR: oMG109/oMG108
		L388V	JIP3122	bab315bab581	kcnl-1::wrmScarlet A537V ; crRNA: oMG035 ; Repair template: oMG103 ; PCR: oMG084/oMG085
		I288S	JIP3113	bab315bab617	kcnl-1::wrmScarlet I437S ; crRNA: MG030 ; Repair template: oMG090 ; PCR: oMG087/oMG088
		G371E	JIP3111	bab315bab614	kcnl-1::wrmScarlet G520E ; crRNA: MG032 ; Repair template: oMG089 ; PCR: oMG084/oMG085
		I359M	JIP3116	bab315 bab571	kcnl-1::wrmScarlet I508M ; crRNA: MG034 ; Repair template: oMG091 ; PCR: oMG084/oMG085
Supp. Fig. 3		G362S	JIP3121	bab315bab580	kcnl-1::wrmScarlet G511S ; crRNA: oMG034 ; Repair template: oMG105 ; PCR: oMG084/oMG085
		L432P	JIP3124	bab315bab595	kcnl-1::wrmScarlet F581P ; crRNA: oMG036 ; Repair template: oMG106 ; PCR: oMG109/oMG108
		L388V	JIP3123	bab315bab582	kcnl-1::wrmScarlet A537V ; crRNA: oMG035 ; Repair template: oMG103 ; PCR: oMG084/oMG085
		I288S	JIP3114	bab315bab616	kcnl-1::wrmScarlet I437S ; crRNA: MG030 ; Repair template: oMG090 ; PCR: oMG087/oMG088
		G371E	JIP3110	bab315bab613	kcnl-1::wrmScarlet G520E ; crRNA: MG032 ; Repair template: oMG089 ; PCR: oMG084/oMG085
Supp. Fig. 4		G371E	JIP3110	bab315bab613	kcnl-1::wrmScarlet G520E ; crRNA: MG032 ; Repair template: oMG089 ; PCR: oMG084/oMG085
		G362S	JIP3121	bab315bab580	kcnl-1::wrmScarlet G511S ; crRNA: oMG034 ; Repair template: oMG105 ; PCR: oMG084/oMG085
		L432P	JIP3124	bab315bab595	kcnl-1::wrmScarlet F581P ; crRNA: oMG036 ; Repair template: oMG106 ; PCR: oMG109/oMG108
Supp. Fig. 5		G371E	JIP3110	bab315bab613	kcnl-1::wrmScarlet G520E ; crRNA: MG032 ; Repair template: oMG089 ; PCR: oMG084/oMG085
		G362S	JIP3121	bab315bab580	kcnl-1::wrmScarlet G511S ; crRNA: oMG034 ; Repair template: oMG105 ; PCR: oMG084/oMG085
		L432P	JIP3124	bab315bab595	kcnl-1::wrmScarlet F581P ; crRNA: oMG036 ; Repair template: oMG106 ; PCR: oMG109/oMG108
