# Supplementary material for: Functional validation of human SK channels variants causing NEDMAB and Zimmermann–Laband syndrome-3 in C. elegans
Source: Brain Commun. 2025 Sep 16;7(5):fcaf351. doi: 10.1093/braincomms/fcaf351 (PMC12484442; doi:10.1093/braincomms/fcaf351)
Supplement: fcaf351_Supplementary_Data [file fcaf351_supplementary_data.zip › Supplementary_Table_2.xlsx]

## Sheet: ST2
Supplementary Table 2
crRNA name	Sequence (5'-3')
crRNA: oNB019	GCTGATTTCAAATTTCGAAG
crRNA: MG029	ATCTATTACTACTGGAATTG
crRNA: MG030	AATCCGGTTCAGTGCTGCGA
crRNA MG032	ATCGTCCCGAACACTTATTG
crRNA: MG034	ACATTCATGTCTATCGGCTA
crRNA: oMG035	ccagGGAGCCGGTGTCTCGT
crRNA: oMG036	GCAGAGCTTTTTTGTACTTG
crRNA: oMG037	AAAATAGCACTGATAGATAG
crRNA: oMG054	TTCGAAGAaGTTGGAGCATC
Repair template name	Sequence (5'-3')
oMG083	GCTCCctggaattgaaaaattttgcactttttttggcccaaactctagaaagcctacaAgAATTCCAGTAGTAATAGATAAACACCGTCCACAATAAGTGTTCGGGACGATATCTCCGTA
oMG086	tgaaacttaaaaacggaaaaatctgaactttcgagttttcagGACGCCGCCACCCGGTgtATCGCAGCACTGAACCGGATTTCCATGGATTTTCGATTCGTGATCAAGACCATGATGGCT
oMG089	ttttggcccaaactctagaaagcctacCACAATTCCAGTAGTAATAGATAAACAgCGTtCACAATAAGTGTTCGGGACGATATCTCCGTAGCCGATAGACATGAATGTGACCATTATGAA
oMG090	aacttaaaaacggaaaaatctgaactttcgagttttcagGACGCCGCCACCCGGTCatcaGCAGCACTGAACCGGATTTCCATGGATTTTCGATTCGTGATCAAGACCATGATGGCTGAT
oMG031	AGTAGTAATAGATAAACACCGTCCACAATAAGTGTTCGGGACGATATCTCCGTAGCCcATAGACATGAATGTGACCATTATGAACCACATCGAGTTGAGGTAGTAGTGCTCCACTTCCAG
oMG105	TTCCAGTAGTAATAGATAAACACCGTCCACAATAAGTGTTCGGGACGATATCTgaGTAGCCGATAGACATGAATGTGACCATTATGAACCACATCGAGTTGAGGTAGTAGTGCTCCACTT
oMG103	TGTTCACGTGCTTCTCGGCTCGTGAGAGCTCCAATTTTCGCGAAATAATTGCAATTAGAaCtGACGAGACACCGGCTCCctggaattgaaaaattttgcactttttttggcccaaactct
oMG106	tccaaattctatggtctatttaaatttttctcaattttcctatttcagGccaATtCACAAGTACAAAAAAGCTCTGCACAAGGGTGACGACTTGCGACTGCGCCACCATCAACGCCGCTT
oMG107	GATCAACATTTTAATAAATCGATCAGTACTGAACGCCACCCTCCAATCATCGGCatcACTATCTATCAGTGCTATTTTCACCTCGATTGCGTGATAATTGATGAGACAGCAGATAAGGAA
oMG174	ttccaactgaagaaatgatcagcgcacaattttacattcaacatcttgctttgttttcagGGAGCATCGGGAGCCTCAGGAGCATCGATGGTCAGCAAGGGAGAGGCAGTTATCAAGGAG
Oligo name (PCR)	Sequence (5'-3')
oMG084	GCATGTCGTGGATGTTCACC
oMG085	TGCGGCATTCTTCCGTTGAT
oMG087	GACGGGCTCATGAAAATGCC
oMG088	ggcttcaaggggacttacCG
oMG108	GTACGGTGCATCTCCCAGAG
oMG109	cctatacgctctctcaccgc
oMG110	CGGTACTCGGCCTCCTATTG
oMG111	ggcggcgatatagtgtggaa
oMG175	ctctggcgaccttctcttgg
oMG088	ggcttcaaggggacttacCG
oMG093	CCTCTCCCCACAATTCATGTACG
oBR611	AGGAGAATGGGAGTGGTCCT
oNB165	CAGGTCACCACCACGACTAC
oNB166	aatgctgcctctctgtacgc
