# Supplementary material for: Functional validation of human SK channels variants causing NEDMAB and Zimmermann–Laband syndrome-3 in C. elegans
Source: Brain Commun. 2025 Sep 16;7(5):fcaf351. doi: 10.1093/braincomms/fcaf351 (PMC12484442; doi:10.1093/braincomms/fcaf351)
Supplement: fcaf351_Supplementary_Data [file fcaf351_supplementary_data.zip › Supplementary_Table_3.xlsx]

## Sheet: Sheet1
Supplementary Table 3
hSK3 variant	KCNL-1 variant
Ser436Cys	Ser436Cys
Gly350Asp	Gly347Asp
hSK2 variant	KCNL-1 variant
Gly371Glu	Gly520Glu
Ile288Ser	Ile437Ser
Ile359Met	Ile508Met
Gly362Ser	Gly511Ser
Leu388Val	Ala537Val
Leu432Pro	Phe581Pro
