# Supplementary material for: Functional validation of human SK channels variants causing NEDMAB and Zimmermann–Laband syndrome-3 in C. elegans
Source: Brain Commun. 2025 Sep 16;7(5):fcaf351. doi: 10.1093/braincomms/fcaf351 (PMC12484442; doi:10.1093/braincomms/fcaf351)
Supplement: fcaf351_Supplementary_Data [file fcaf351_supplementary_data.zip › Supplementary_Table_4.xlsx]

## Sheet: ST3
Supplementary table 4
Figure	Panel	Assay	Variants	Statistical test	P value
Fig. 1	C	Embryos in utero	kcnl-1(0)	Mann Whitney test	<0.0001
		Embryonic stage (%)		Fisher's Exact Test and Bonferroni correction	<20 cells p = 0.0178 20 cells to gastrula p = 0.0178
Fig. 2	C, D, E	Embryos in utero	V530L	Mann Whitney test	<0.0001
			S436C	Mann Whitney test	<0.0001
			G350D	Mann Whitney test	0.0012
		Embryonic stage (%)	V530L	Fisher's Exact Test and Bonferroni correction	<20 cells p = 0.000; 20 cells to gastrula p = 0.5018; post-gastrula p = 0.000
			S436C	Fisher's Exact Test and Bonferroni correction	<20 cells p = 0.000; 20 cells to gastrula p = 1.000; post-gastrula p = 0.000
			G350D	Fisher's Exact Test and Bonferroni correction	<20 cells p = 0.000; 20 cells to gastrula p = p = 0.000;
		Offspring (72 h)	V530L	Mann Whitney test	<0.0001
			S436C	Mann Whitney test	0.0172
			G350D	Mann Whitney test	0.0559
Fig. 3	C, D, E, F, G	Embryos in utero	G362S	Kruskal-Wallis test	<0.0001
			L432P	Kruskal-Wallis test	<0.0001
			I288S	Kruskal-Wallis test	<0.0001
			L388V	Kruskal-Wallis test	P value Control vs. L388V 0,0906; P value L388V vs. kcnl-1(0) 0,0672
			G371E	Kruskal-Wallis test	<0.0001
		Embryonic stage (%)	G362S	Fisher's Exact Test and Bonferroni correction	Control vs G362S • <20 cells p=0.0391 • 20 cells to gastrula p=0.0391 Control vs kcnl-1(0) • <20 cells p=0.0817 • 20 cells to gastrula p=0.0817 kcnl-1(0) vs G362S • <20 cells p=1 • 20 cells to gastrula p=1
			L432P	Fisher's Exact Test and Bonferroni correction	Control vs L432P • <20 cells p=0.0053 •20 cells to gastrula p=0.0053 Control vs kcnl-1(0) • <20 cells p=0.0004 • 20 cells to gastrula p=0.0004 kcnl-1(0) vs L432P • <20 cells p=0.8139 • 20 cells to gastrula p=0.8139
			I288S	Fisher's Exact Test and Bonferroni correction	Control vs I288S • <20 cells p=0.0003 •20 cells to gastrula p=0.0003 Control vs kcnl-1(0) • <20 cells p=0.0040 • 20 cells to gastrula p=0.0040 kcnl-1(0) vs I288S • <20 cells p=1 • 20 cells to gastrula p=1
			L388V	Fisher's Exact Test and Bonferroni correction	Control vs L388V • <20 cells p=0.0019 •20 cells to gastrula p=0.0019 Control vs kcnl-1(0) • <20 cells p=0.0038 • 20 cells to gastrula p=0.0038 kcnl-1(0) vs L388V • <20 cells p=1 • 20 cells to gastrula p=1
			G371E	Fisher's Exact Test and Bonferroni correction	Control vs G371E • <20 cells p=0.0009 •20 cells to gastrula p=0.0009 Control vs kcnl-1(0) • <20 cells p=0.0040 • 20 cells to gastrula p=0.0040 kcnl-1(0) vs G371E • <20 cells p=1 • 20 cells to gastrula p=1
Fig. 4	C	Embryos in utero	I359M	Ordinary One-Way ANOVA	<0.0001
		Embryonic stage (%)		Fisher's Exact Test and Bonferroni correction	Control vs I359M • <20 cells p=0.0000 • 20 cells to gastrula p=0.9533 • post gastrula p=0.000 Control vs kcnl-1(0) • <20 cells p=0.0000 • 20 cells to gastrula p=0.0000 • post gastrula p=1 kcnl-1(0) vs I359M • <20 cells p=0.000 • 20 cells to gastrula p=0.000 • post gastrula p=0.000
		Offspring (72 h)		Kruskal-Wallis test	<0.0001
Supp. Fig. 2	A	Embryos in utero	V530L	Mann Whitney test	<0.0001
			S436C	Mann Whitney test	<0.0001
	B	Embryos in utero	G350D line 2 JIP3128)	Mann Whitney test	0.193
			G350D line 3 (JIP3129)	Mann Whitney test	0.3307
		Embryonic stage (%)	G350D line 2 JIP3128)	Fisher's Exact Test and Bonferroni correction	<20 cells p = 0.6650 20 cells to gastrula p = 0.6650
			G350D line 3 (JIP3129)	Fisher's Exact Test and Bonferroni correction	<20 cells p = 0.000 20 cells to gastrula p = 0.0000
	C	Embryos in utero	G362S	Kruskal-Wallis test	<0.0001
			L432P	Kruskal-Wallis test	0.0007
			L388V	Kruskal-Wallis test	<0.0001
			I288S	Kruskal-Wallis test	<0.0001
			G371E	Ordinary One-Way ANOVA	<0.0001
			I359M	Ordinary One-Way ANOVA	<0.0001
Supp. Fig.3		Brood size	G362S	Kruskal-Wallis test	0.8981
			L432P	Kruskal-Wallis test	0.9251
			L388V	Ordinary One-Way ANOVA	0.4123
			I288S	Ordinary One-Way ANOVA	0.0307
			G371E	Ordinary One-Way ANOVA	0.1368
